# Supplementary material for: Exergames for women with fibromyalgia: a randomised controlled trial to evaluate the effects on mobility skills, balance and fear of falling
Source: PeerJ. 2017 Apr 20;5:e3211. doi: 10.7717/peerj.3211 (PMC5401622; doi:10.7717/peerj.3211)
Supplement: Data S1 [file peerj-05-3211-s002.xlsx]

## Sheet: database peerj
ID	FIQR_Pre	Balance_EOUS_post	Balance_EOUS_pre	Balance_ECUS_post	Balance_EOUS_pre_A	Group	Weist_hip_ratio_pre	Weist_hip_ratio_post	BMI_post	BMI_pre	Best_Functional_Reach_post	Best_funtional_reach_pre	Best_TUG_post	Best_TUG_pre	Fear_of_falling_pre	Fear_of_falling_post	Balance_EOFS_post	Balance_EOFS_pre	Balance_ECFS_post	Balance_ECFS_pre	Age	Weight_pre	Years_diagnosis	Group_fear_of_falling
34	71	0.89	1.57	4.47	6.75	1	0.817204	0.744681	21.9052	21.4159	19	10	6.14	6.28	20	0	0.82	1.32	2.49	2.64	43	56.9	3	1
41	42.8333	1.52	1.29	3.76	4.26	1	0.831579	0.824742	23.6926	23.4674	13	5	6.8	6.49	0	0	0.82	1.02	1.47	2.22	60	52.1	21	1
5	43.6667	1.01	1.39	3.04	5.92	0	0.842105	0.857143	23.1291	22.3289	18	8	7.1	6.75	0	0	0.34	0.55	0.56	0.74	56	58.6	9	1
72	54.6667	1.23	1.41	3.97	3.89	1	0.866667	0.867925	29.2622	28.6642	19	10	6.8	7.43	60	50	0.48	0.61	1.38	1.3	56	67.1	11	2
42	21.6667	1.09	1.3	3.46	5.06	1	0.838095	0.854369	25.462	24.6904	20	10	6.25	6.48	0	0	0.67	0.33	0.66	0.5	61	64	15	1
28	34.1667	1.01	0.61	3.12	2.27	1	0.809524	0.785714	17.9396	17.8148	20	11	6.67	7.04	0	0	0.45	0.39	0.43	0.56	48	42.8	21	1
39	57.8333	0.97	1.22	2.66	3.08	1	0.914894	0.96875	23.3401	22.9929	22	11	5.6	5.84	0	10	0.48	0.63	1.11	0.74	41	59.6	1	1
12	12.5	1.04	1.28	2.81	2.64	0	0.849057	0.865385	25.644	25.7964	12	12	5.9	5.4	0	0	0.44	0.72	0.87	1.62	53	67.7	21	1
16	70.3333	1.48	1.79	1.09	1.43	0	0.911765	0.969388	27.0538	27.13	13	12	11.5	6.39	0	30	0.5	0.8	0.43	1.19	44.0301	71.2	12	1
50	37.5	1.05	1.68	3.18	3.17	1	0.885714	0.87156	30.5975	29.4162	15	12	6.5	7.04	20	0	0.45	0.51	0.75	0.74	56	77.2	17	1
43	74.3333	0.68	1.63	3.5	3.63	1	0.878505	0.894231	24.5675	24.8097	18	12	6.46	7.51	10	0	0.44	0.48	0.55	2.11	43	71.7	7	1
30	49.1667	0.9	1.2	2.08	2.55	1	0.83908	0.845238	19.2275	19.4384	21	12	4.84	6.09	20	10	1	0.35	0.71	0.99	56	46.1	8	1
63	70.8333	3.48	4.03	5.02	5.72	0	0.92623	1.04132	36.866	34.4379	21	12	7.42	7.82	80	90	2.4	1.73	5.2	3.19	39	100.7	6	2
66	42	1.04	1.26	1.95	2.65	1	0.764706	0.8	22.9005	22.7862	22	12	6.2	6.89	50	40	0.9	0.58	0.59	0.8	55	59.8	18	2
55	63.8333	1.38	0.86	2.88	2.79	1	0.897436	1	34.365	35.124	10	13	5.86	6.26	0	0	0.87	0.47	1.11	0.83	46	83.3	2	1
18	53.3333	0.74	0.59	0.64	0.53	0	0.858491	0.909091	29.0059	28.4506	18	13	6.15	6.64	40	40	1.4	1.35	0.2	0.32	56.0712	66.6	14	1
23	27.3333	0.7	0.61	1.65	1.88	0	0.842105	0.875	31.3943	31.2575	18	13	5.89	5.56	10	10	0.47	0.42	0.88	0.73	43	91.4	6	1
10	73.6667	0.87	1.16	2.48	2.6	0	0.90099	0.921569	26.5983	25.3966	21	14	7	7.68	10	10	0.26	0.3	0.34	0.53	42	63.4	2	1
62	45	1.34	1.69	3.84	4.53	0	0.829268	0.856	35.8377	33.6733	14	15	6	6.78	100	100	0.68	0.8	1.33	1.51	54	80.9	5	2
11	21	1.37	1.14	2.16	2.9	0	0.915789	0.820755	25.6295	25.6745	18	15	6.92	7.54	0	0	0.62	0.55	0.36	0.52	65	57	21	1
38	29.3333	1.2	1.31	2.57	2.81	1	0.770833	0.752475	22.3133	22.5161	19	15	6.65	8.6	0	0	0.67	0.59	0.78	0.87	65	55.5	6	1
64	19.6667	0.92	0.89	2.08	2.38	1	0.761364	0.761364	18.6966	19.354	19	15	6.53	6.28	50	30	0.39	0.27	0.47	0.49	56	47.1	21	2
71	55.1667	0.78	1.6	3.16	3.36	1	0.932692	1.0198	27.4219	28.2812	24	15	6.24	6.67	75	80	0.87	0.69	1.45	1.73	54	72.4	3	2
9	58.5	1.17	1.25	2.17	2.16	0	0.826531	0.891089	25.4222	24.8	10	16	7.19	7.33	40	40	0.95	0.9	1.56	0.75	55.9041	55.8	20	1
35	47.5	0.99	1.36	2.33	3.09	1	0.829787	0.831579	22.3674	21.7973	19	16	5.89	5.93	0	0	1.05	0.33	0.59	0.56	60	49.7	12	1
70	50	1.14	1.41	2.86	3.83	1	0.91	0.85	27.8125	27.905	26	16	7.06	9.17	50	50	0.61	0.42	0.63	0.89	55	60.3	16	2
6	25	0.67	0.64	1.54	1.69	0	0.762887	0.80198	23.4738	22.9931	30	16	5.67	5.65	0	0	0.27	0.37	0.37	0.43	33	57.4	14	1
13	33.6667	0.96	1.11	2.24	2.97	0	0.834951	0.825243	26.0584	26.0584	13	17	6.92	6.84	30	30	0.64	0.9	0.82	0.96	63	61.8	16	1
26	49.8333	0.92	0.87	2	2.8	0	0.905983	0.850877	31.8549	31.8168	15	17	5.59	5.96	30	0	0.4	0.56	0.55	0.47	52	83.5	11	1
57	41	1.32	1.07	2.66	3.73	0	0.970297	0.941176	25.6314	25.6314	17	17	8.17	7.87	50	50	0.4	0.36	0.64	0.66	54	68.1	18	2
19	62.8333	1.76	2.4	3.88	3.35	0	0.849558	0.848214	28.7069	29.1341	18	17	7.15	7.53	0	0	0.77	1.27	2.16	1.5	65	68.2	9	1
65	59	1.09	1.07	3.04	4.92	1	0.836957	0.806452	20.9563	20.6612	20	17	5.58	6.65	60	40	0.39	0.24	2.87	1.09	40	49	2	2
24	16.6667	0.94	1.3	2.64	3.11	0	0.79661	0.872881	32.0556	31.5178	15	18	8.01	6.23	30	40	0.32	0.74	1.2	0.99	65	87.9	16	1
21	58.8333	0.94	1.15	3.52	3.2	0	0.915888	0.934579	30.9787	30.2072	16	18	6.89	6.8	20	50	0.59	0.6	0.89	1.48	47	78.3	8	1
76	78.6667	0.94	0.99	2.66	2.63	1	1.08696	1.04386	41.7808	43.0153	20	18	6.02	6.65	65	90	0.47	0.63	1.07	1.01	44	111.5	1	2
48	35.6667	1.6	1.01	2.77	4.56	1	0.950495	0.942308	28.1625	28.2782	30	18	6.53	7.53	45	60	0.39	0.35	0.51	0.93	57	73.3	16	1
58	54.1667	1.29	0.8	1.15	1.05	0	0.847619	0.869159	27.5873	26.4822	15	19	7.85	7.85	100	60	0.75	0.8	0.85	0.63	47.1918	69.5	8	2
31	43.6667	0.63	0.73	2.05	3.61	1	0.818182	0.818182	20.4408	20.1469	21	19	5.08	5.73	0	0	0.45	0.27	0.45	0.43	30	61.7	2	1
73	40.1667	1.1	0.76	3.3	3.67	1	0.892157	0.95	29.3333	29.3333	28	19	7.37	8.45	70	30	0.4	0.4	0.82	1.19	67	66	26	2
59	59	1.02	1	3.38	2.59	0	0.903846	0.95	28.1147	29.2101	12	20	7.46	7.96	70	70	0.39	0.4	0.64	0.65	54	72	4	2
1	47.5	0.94	1.05	2.71	2.05	0	0.767442	0.781609	18.9386	18.3975	14	20	7.18	6.82	30	0	0.31	0.34	0.52	0.37	68	44.2	16	1
15	41	0.88	0.69	2.65	2.16	0	0.788462	0.834951	26.1066	26.5812	14	20	7.24	7.21	0	10	0.34	0.48	1.1	0.65	59	67.2	8	1
45	59.8333	1.16	0.94	2.31	3.36	1	0.813725	0.866667	27.7244	25.5457	22	20	5.71	5.58	20	0	0.48	0.45	0.69	1.8	38	59.8	2	1
60	24.3333	0.99	1.05	2.49	2.62	0	0.913043	0.875	31.7234	33.4639	24	20	8.22	7.07	70	70	0.7	0.9	1.4	0.99	50	84.6	12	2
27	68.5	1.1	1.37	2.56	2.6	0	0.956522	0.992593	49.0779	48.7061	21	21	7.73	7.26	20	70	0.67	0.64	1.3	1.2	42	131	15	1
37	30	0.78	1.1	1.91	2.46	1	0.842105	0.87234	22.0001	22.0001	25	21	6.41	6.58	10	10	0.27	0.52	0.37	0.44	62	51.5	21	1
46	33.5	0.79	0.82	1.83	2.08	1	0.733945	0.790909	25.8383	25.7294	28	21	5.33	5.37	0	0	0.59	0.71	0.37	0.54	31	70.9	8	1
33	35	0.83	0.58	1.74	2.01	1	0.674419	0.780488	15.3759	20.4876	33	21	6.34	6.68	0	0	0.58	0.56	0.68	0.5	47	50.5	6	1
25	63	0.92	0.85	0.95	1.2	0	0.913043	0.915254	32.7313	31.5882	13	22	7.32	6.78	20	100	1.1	0.95	1	0.58	62.1945	82.9	11	1
67	61.8333	1.07	1.31	3.7	3.03	1	0.92	0.805825	24.3531	25.58	23	22	7.2	7.77	80	70	0.51	0.53	0.89	0.8	71	68.8	14	2
40	73	1.03	1.42	2.76	2.73	1	0.78	0.83	23.3937	23.2735	22	23	5.46	6.1	0	30	0.51	0.61	0.73	1.11	53	58.1	12	1
47	39.1667	0.55	0.78	2.24	2.28	1	0.807339	0.838095	27.0538	28.1969	23	23	6.06	6.51	10	10	0.32	0.41	0.59	0.36	46	74	7	1
3	43.3333	0.73	0.77	2.04	1.87	0	0.78125	0.763441	20.2524	19.6986	24	23	5.3	5.4	0	0	0.43	0.34	0.81	0.36	37	49.8	8	1
20	37.6667	1.13	0.84	3.43	3.37	0	0.819048	0.807692	29.3318	30.0215	20	24	6.62	6.09	20	30	0.38	0.52	0.78	1.02	50	74	23	1
29	59	1.32	3.1	3.61	3.04	1	0.731183	0.802326	18.9807	18.8264	28	24	5.65	6.93	20	20	1.35	0.6	0.57	0.68	47	48.8	3	1
49	19	1.12	1.06	1.9	3.3	1	0.897959	0.876289	28.1519	28.287	29	24	6.41	5.78	0	0	0.53	0.64	0.69	0.83	62	62.8	3	1
4	34.5	3.09	2.07	6.29	3.32	0	0.808989	0.862069	19.7035	19.8442	10	25	5.93	5.82	0	0	2.58	1.43	3.35	1.33	42	42.3	7	1
2	47.5	1.08	0.93	3.22	4.11	0	0.771739	0.852273	19.5196	19.2594	23	25	6.73	6.23	0	0	0.39	0.84	0.99	0.98	49	51.8	8	1
75	63.8333	1.05	1.56	3.54	3.37	1	0.963303	0.93578	32.3784	32.2708	26	25	6.2	7.06	90	20	0.36	0.47	0.91	0.83	68	90	20	2
22	25.8333	0.94	0.94	2.2	2.31	0	0.846154	0.853211	30.4438	30.524	38	25	5.98	6.17	0	50	0.32	0.53	0.49	0.8	67	76.2	15	1
56	78	1.23	1.28	5.49	2.38	0	0.908257	0.95935	36.7155	24.1389	15	26	6.17	7.43	80	80	1.32	0.35	1.12	0.62	49	59.5	18	2
54	29.6667	1.02	1.35	3.37	3.09	1	0.883929	0.899083	32.0489	32.4142	19	26	7.32	7.76	0	0	0.73	0.85	1.2	1.58	61	71	5	1
7	17.3333	1.52	1.28	2.17	2.38	0	0.908257	0.857143	23.9361	24.1389	21	26	7.32	7.43	30	0	0.58	0.35	0.56	0.62	70	59.5	16	1
8	39.1667	0.96	1	2.4	1.96	0	0.928571	0.959184	25.0989	24.7659	18	27	5.51	5.53	10	10	0.61	0.53	0.89	1.2	50	59.5	10	1
61	25.1667	1.63	1.69	2.94	4.16	0	0.902655	0.88785	29.7715	33.6482	21	27	6.56	6.6	60	60	0.37	0.62	2.42	3.39	44	89.4	10	2
68	25	0.98	0.84	2.68	3.04	1	0.95	0.887755	23.486	25.5937	29	27	5.78	6.23	50	0	0.58	0.73	0.77	0.68	53	68	8	2
69	32.5	0.84	0.75	2.47	2.78	1	0.809091	0.888889	25.355	26.0275	21	28	6.34	5.73	60	30	0.34	0.42	0.71	0.57	59	65.8	11	2
74	13.8333	0.98	1.36	2.76	3.06	1	0.972727	0.980769	30.672	31.6118	27	28	6.07	7.78	65	40	0.46	0.5	0.77	0.51	56	74	12	2
51	40.1667	1.06	1.44	2.84	4.65	1	0.934579	0.971154	28.7685	29.6068	23	29	7.1	7.24	10	40	0.86	0.66	1.24	1.22	66	77.7	23	1
53	43	0.71	1.12	2.6	3.06	1	0.85124	0.834862	30.9719	31.6443	28	29	6.92	7.43	40	75	0.39	0.44	0.78	1.47	57	80	15	1
32	56.3333	1.25	1.36	2.7	3.15	1	0.771739	0.752688	20.5625	20.2538	21	30	6.34	6.04	10	10	0.63	0.52	0.39	1.53	45	52.5	9	1
36	65.6667	0.82	0.71	2.08	2.2	1	0.8125	0.785714	21.8356	21.9899	28	30	5.75	5.07	0	10	0.49	0.57	0.93	0.69	45	57	2	1
17	37.3333	1.24	1.13	3.46	2.86	0	0.86087	0.900901	27.9549	28.1675	39	30	6.2	5.61	10	30	0.46	0.42	0.79	0.74	56	79.5	24	1
14	20.1667	1.18	0.93	2.92	3.69	0	1.00935	0.942857	26.4332	26.4332	16	32	7.84	6.96	40	40	0.39	0.38	0.76	0.6	57	78.2	16	1
52	46.3333	0.89	1.06	2.53	3.41	1	0.837607	0.869565	31.6032	30.8968	28	33	5.53	6.06	0	0	0.44	0.55	0.41	1.31	49	83.1	1	1
44	60.1667	0.79	0.89	1.88	2.19	1	0.939394	0.87	26.0952	25.3853	35	38	5.2	5.75	10	10	0.53	0.4	0.56	0.54	41	75.1	14	1
